# Supplementary material for: Study of the Optical, Structural and Electrophoretic Properties (Zeta Potential and Hydrodynamic Diameter) of SiO2-Coated Ag Nanoparticles
Source: Nanomaterials (Basel). 2026 Feb 6;16(3):212. doi: 10.3390/nano16030212 (PMC12899612; doi:10.3390/nano16030212)
Supplement: Supplementary file 1 [file nanomaterials-16-00212-s001.zip]

Archive with 1 entries (1 files):
- nanomaterials-4072722-supplementary.pdf
